# Supplementary material for: Local adaptation of Dromiciops marsupials (Microbiotheriidae) from southern South America: Implications for species management facing climate change
Source: Ecol Evol. 2024 Oct 3;14(10):e70355. doi: 10.1002/ece3.70355 (PMC11450259; doi:10.1002/ece3.70355)
Supplement: Supplementary file 1 — Table S1.–S9. [file ECE3-14-e70355-s001.xlsx]

## Sheet: Table S1
Table S1. FST values based on Weir and Cockerham’s unbiased genetic distances (1984) for Dromiciops bozinovici based on 24,338 SNPs
	1_ALCH	2_ALCH	4_CACH	5_NACH	7_PCCH	8_KTCH
1_ALCH	0
2_ABCH	0.0566652	0
4_CACH	0.538378	0.519935	0
5_NACH	0.521874	0.439033	0.173087	0
7_PCCH	0.510327	0.513016	0.237262	0.240144	0
8_KTCH	0.528438	0.530405	0.271689	0.173462	0.0132691	0
Note: removed for this analysis localities number 3 (TTCH) and 6 (AACH) because only have one individual

## Sheet: Table S2
Table S2. FST values based on Weir and Cockerham’s unbiased genetic distances (1984) for Dromiciops gliroides based on 8,756 SNPs
	9_SMCH	10_ONCH	11_NNCH	12_PACH	13_CCCH	14_PLCH	15_DDCH	16_RCCH	17_FFCH	19_CDCH	20_SDCH	21_CLCH	22_PBAG	23_LAAG	24_LVAG
9_SMCH	0
10_ONCH	0.0824978	0
11_NNCH	0.151766	0.171027	0
12_PACH	0.158989	0.193602	0.336025	0
13_CCCH	0.379014	0.388333	0.382912	0.380322	0
14_PLCH	0.365401	0.374388	0.368764	0.236523	0.0875944	0
15_DDCH	0.285021	0.294601	0.288734	0.338773	0.137193	0.106513	0
16_RCCH	0.328068	0.317564	0.228018	0.381962	0.269516	0.238471	0.165623	0
17_FFCH	0.390027	0.304832	0.387957	0.341553	0.374621	0.342238	0.375461	0.375461	0
19_CDCH	0.368092	0.380547	0.358504	0.320418	0.383415	0.318576	0.339374	0.255918	0.176031	0
20_SDCH	0.363449	0.375989	0.352476	0.3146	0.331387	0.312586	0.334075	0.246983	0.35572	0.102994	0
21_CLCH	0.270175	0.383997	0.355878	0.317872	0.342489	0.324283	0.244788	0.351929	0.361957	0.0149359	0.169857	0
22_PBAG	0.310112	0.319215	0.304352	0.362768	0.335578	0.312043	0.332703	0.351396	0.214801	0.209652	0.105712	0.111527	0
23_LAAG	0.393195	0.304083	0.384402	0.345057	0.303393	0.383419	0.302921	0.322861	0.297329	0.286769	0.179877	0.386413	0.0930591	0
24_LVAG	0.397981	0.308942	0.389102	0.349636	0.222147	0.302915	0.321552	0.339175	0.387746	0.172221	0.166076	0.370578	0.0941401	0.0687792	0
Note: removed for this analysis locality number 18 (MMCH) because only have one individual

## Sheet: Table S3
Table S3. Analysis of Molecular Variance (AMOVA) for Dromiciops bozinovici comparing three genetic clusters and D. gliroides comparing four genetic clusters
Species	Source of variation	d.f	Sum of squares	Variance components	% of variation
D. bozinovici	Among clusters	2	549563	274782	68.3
	Among sites within clusters	67	262418	3916.69	14.1
	Within individual	70	105980	1514.01	17.7
	Total	139	917962	6604.04
D. gliroides	Among clusters	3	238106	79368.5	55.6
	Among sites within clusters	117	195459	1670.6	24.1
	Within individual	121	59710.7	493.5	20.2
	Total	241	493275	2046.8

## Sheet: Table S4
Table S4. Loci identified as putatively under selection by three methods (BayeScan, pcadapt, and fdist2) for Dromiciops bozinovici
Chromosome	RefSeq sequence	Location	ID locus	Gene	Protein name	Function
Chromosome 3	NC_057863.1	609576473	276248	There is no gen in the region	undefined	-
Chromosome 4	NC_057864.1	158339982	309652	MEF2D	Myocyte-specific enhancer factor 2D	The transcriptional activator binds specifically to the MEF2 element, 5'-YTA[AT]4TAR-3', and is found in numerous muscle-specific, growth factor- and stress-induced genes. Mediates cellular functions in skeletal and cardiac muscle development, neuronal differentiation, and survival. Plays diverse roles in controlling cell growth, survival, and apoptosis via p38 MAPK signaling in muscle-specific a…
Chromosome 4	NC_057864.1	241815534	321756	There is no gen in the region	undefined	-
Chromosome 4	NC_057864.1	241867049	321769	There is no gen in the region	undefined	-
Chromosome 4	NC_057864.1	353519154	335626	There is no gen in the region	undefined	-
Chromosome X	NW_025316803.1	555	445112	There is no gen in the region	undefined	-

## Sheet: Table S5
Table S5. Loci identified as putatively under selection by three methods (BayeScan, pcadapt, and fdist2) for Dromiciops gliroides.
Chromosome	RefSeq sequence	Location	ID locus	Gene	Protein name	Function
Chromosome 1	NC_057861.1	2115538	814	PPIL2	RING-type E3 ubiquitin-protein ligase PPIL2	Has a ubiquitin-protein ligase activity acting as an E3 ubiquitin-protein ligase or as a ubiquitin-ubiquitin ligase promoting elongation of ubiquitin chains on substrates. By mediating the 'Lys-48'-linked polyubiquitination of proteins, it could target them for proteasomal degradation. It may also function as a chaperone, playing a role in transporting BSG/Basigin to the cell membrane, for instan…
Chromosome 1	NC_057861.1	49430006	22026	There is no gen in the region	undefined	-
Chromosome 1	NC_057861.1	60470031	27085	There is no gen in the region	undefined	-
Chromosome 1	NC_057861.1	68623164	30436	There is no gen in the region	undefined	-
Chromosome 1	NC_057861.1	279886556	96602	C1H8orf34	Uncharacterized protein C8orf34 homolog isoform X2	-
Chromosome 1	NC_057861.1	337415651	114444	TRIP13	Pachytene checkpoint protein 2 homolog	Plays a key role in chromosome recombination and chromosome structure development during meiosis. Required at early steps in meiotic recombination that leads to non-crossover pathways. It is also needed to efficiently complete homologous synapsis by influencing crossover distribution along the chromosomes, affecting both crossovers and non-crossover pathways. It is also required for the developme…
Chromosome 2	NC_057862.1	102778137	290161	There is no gen in the region	undefined	-
Chromosome 2	NC_057862.1	169320843	312575	PRKG1	cGMP-dependent protein kinase 1	Serine/threonine protein kinase is a key mediator of the nitric oxide (NO)/cGMP signaling pathway. GMP binding activates PRKG1, phosphorylating serines and threonines on many cellular proteins. Numerous protein targets for PRKG1 phosphorylation are implicated in modulating cellular calcium, but the contribution of each of these targets may vary substantially among cell types. Proteins that are ph…
Chromosome 2	NC_057862.1	292758934	351785	There is no gen in the region	undefined	-
Chromosome 2	NC_057862.1	387303994	383990	SETX	Probable helicase senataxin	Probable RNA/DNA helicase involved diverse RNA metabolism and genomic integrity aspects. It plays a role in transcription regulation by its ability to modulate RNA Polymerase II (Pol II) binding to chromatin and through its interaction with proteins involved in transcription. Contributes to the mRNA splicing efficiency and splice site selection. Required for the resolution of R-loop RNA-DNA hybri…
						Plays a role in the development and maturation of germ cells: essential for male meiosis, acting at the interface of transcription and meiotic recombination, and in the process of gene silencing during meiotic sex chromosome inactivation (MSCI)
Chromosome 2	NC_057862.1	430368102	399691	There is no gen in the region	undefined	-
Chromosome 2	NC_057862.1	437524274	402361	There is no gen in the region	undefined	-
Chromosome 2	NC_057862.1	503284532	424360	PXDN	Peroxidasin homolog	Catalyzes the two-electron oxidation of bromide by hydrogen peroxide and generates hypobromite as a reactive intermediate, which mediates the formation of sulfilimine cross-links between methionine and hydroxylysine residues within an uncross-linked collagen IV/COL4A1 NC1 hexamer. In addition, the bromide oxidation may promote tubulogenesis and induce angiogenesis through ERK1/2, Akt, and FAK pat…
Chromosome 2	NC_057862.1	586528637	451115	PUS10	tRNA pseudouridine synthase Pus10	Proteins with different functions depending on their subcellular location are involved in miRNA processing in the nucleus and act as tRNA pseudouridylate synthase in the cytoplasm. In the cytoplasm, it acts as a pseudouridylate synthase by catalyzing the synthesis of pseudouridine54 and pseudouridine55 from uracil-54 and uracil-55, respectively, in the psi GC loop of a subset of tRNAs. tRNA pseud…
Chromosome 2	NC_057862.1	606463301	457448	SRBD1	S1 RNA-binding domain-containing protein 1	undefined
Chromosome 2	NC_057862.1	642986042	469537	There is no gen in the region	undefined	-
Chromosome 2	NC_057862.1	681219895	484311	There is no gen in the region	undefined	-
Chromosome 3	NC_057863.1	776242	493231	PITPNM3	Membrane-associated phosphatidylinositol transfer protein 3	Catalyzes the transfer of phosphatidylinositol and phosphatidylcholine between membranes (in vitro). Binds calcium ions.
Chromosome 3	NC_057863.1	11008433	498300	STK25	Serine/threonine-protein kinase 25	Oxidant stress-activated serine/threonine kinase may play a role in the response to environmental stress. Targets to the Golgi apparatus where it appears to regulate protein transport events, cell adhesion, and polarity complexes important for cell migration (By similarity).
Chromosome 3	NC_057863.1	287492952	580874	DMD	Dystrophin	Anchors the extracellular matrix to the cytoskeleton via F-actin. Ligand for dystroglycan. Component of the dystrophin-associated glycoprotein complex which accumulates at the neuromuscular junction (NMJ) and a variety of synapses in the peripheral and central nervous systems and has a structural function in stabilizing the sarcolemma. It is also implicated in signaling events and synaptic transm…
Chromosome 3	NC_057863.1	488106951	642215	There is no gen in the region	undefined	-
Chromosome 3	NC_057863.1	529175786	655331	There is no gen in the region	undefined	-
Chromosome 3	NC_057863.1	550740876	663418	ALG8	alpha-1,3-glucosyltransferase	Adds the second glucose residue to the lipid-linked oligosaccharide precursor for N-linked glycosylation. Transfers glucose from dolichyl phosphate glucose (Dol-P-Glc) onto the lipid-linked oligosaccharide Glc1Man9GlcNAc2-PP-Dol before transferring it to the nascent peptide (By similarity). It is required for PKD1/Polycystin-1 maturation and localization to the plasma membrane of the primary cili…
Chromosome 3	NC_057863.1	574866778	671158	There is no gen in the region	undefined	-
Chromosome 3	NC_057863.1	575904000	671547	FREM2	FRAS1-related extracellular matrix protein 2	Extracellular matrix protein is required to maintain the integrity of the skin epithelium and renal epithelia (By similarity). Required for epidermal adhesion. Involved in the development of eyelids and the anterior segment of the eyeballs
Chromosome 3	NC_057863.1	606007601	683456	There is no gen in the region	undefined	-
Chromosome 3	NC_057863.1	632743431	694620	There is no gen in the region	undefined	-
Chromosome 3	NC_057863.1	641480198	698502	There is no gen in the region	undefined	-
Chromosome 3	NC_057863.1	647137120	701476	SYMPK	Symplekin	Scaffold protein that functions as a component of a multimolecular complex involved in histone mRNA 3'-end processing. Specific component of the tight junction (TJ) plaque but might not be an exclusively junctional component. It may have a house-keeping rule. It is involved in pre-mRNA polyadenylation. Enhances SSU72 phosphatase activity (By similarity).
Chromosome 3	NC_057863.1	656901892	705559	LOC122746011	Uncharacterized protein ZSWIM9-like	undefined
Chromosome 4	NC_057864.1	33306094	725897	ERI3	ERI1 exoribonuclease 3	undefined
Chromosome 4	NC_057864.1	61915446	736136	KIFAP3	Kinesin-associated protein 3	Involved in tethering the chromosomes to the spindle pole and in chromosome movement. Binds to the tail domain of the KIF3A/KIF3B heterodimer to form a heterotrimeric KIF3 complex and may regulate the membrane binding of this complex.
Chromosome 4	NC_057864.1	110677201	752399	HHAT	Protein-cysteine N-palmitoyltransferase HHAT	Palmitoyl acyltransferase catalyzes N-terminal palmitoylation of SHH; which is required for SHH signaling during limb development. It also catalyzes N-terminal palmitoylation of DHH (By similarity). Promotes the transfer of palmitoyl-CoA from the cytoplasmic to the luminal side of the endoplasmic reticulum membrane, where SHH palmitoylation occurs (By similarity). Plays a role in proper testis co…
Chromosome 4	NC_057864.1	130381625	758852	CDC42BPA	Serine/threonine-protein kinase MRCK alpha	Serine/threonine-protein kinase is an important downstream effector of CDC42 and plays a role in regulating cytoskeleton reorganization and cell migration. Regulates actin cytoskeletal reorganization via phosphorylation of PPP1R12C and MYL9/MLC2. In concert with MYO18A and LRP35A, it is involved in modulating lamellar actomyosin retrograde flow that is crucial to cell protrusion and migration. Ph…
Chromosome 4	NC_057864.1	167760665	771724	PPM1E	Protein phosphatase 1E	Protein phosphatase that inactivates multifunctional CaM kinases such as CAMK4 and CAMK2 (By similarity). Dephosphorylates and inactivates PAK. It may play a role in inhibiting actin fiber stress breakdown and morphological changes driven by TNK2/CDC42. Dephosphorylates PRKAA2
Chromosome 5	NC_057865.1	13074219	889514	SP4	Transcription factor Sp4	Binds to GT and GC boxes promoters elements. Probable transcriptional activator. It is required for normal male reproductive behavior.
Chromosome 5	NC_057865.1	72520861	911433	CUL2	Cullin-2	Core component of multiple cullin-RING-based ECS (ElonginB/C-CUL2/5-SOCS-box protein) E3 ubiquitin-protein ligase complexes, which mediate the ubiquitination of target proteins. CUL2 may serve as a rigid scaffold in the complex and may contribute to catalysis through the positioning of the substrate and the ubiquitin-conjugating enzyme. The E3 ubiquitin-protein ligase activity of the complex is d…
Chromosome 5	NC_057865.1	159337479	938464	SEMA3D	Semaphorin-3D	Induces the collapse and paralysis of neuronal growth cones. Could potentially act as repulsive cues toward specific neuronal populations. Binds to neuropilin (By similarity).
Chromosome 5	NC_057865.1	294073302	983284	There is no gen in the region	undefined	-
Chromosome 5	NC_057865.1	294079417	983291	There is no gen in the region	undefined	-
Chromosome 6	NC_057866.1	9237033	993769	SNX32	Sorting nexin-32	It may be involved in several stages of intracellular trafficking.
Chromosome 6	NC_057866.1	22850029	999711	AGBL2	Cytosolic carboxypeptidase 2	Metallocarboxypeptidase that mediates deglutamylation of tubulin and non-tubulin target proteins. Catalyzes the removal of polyglutamate side chains on the gamma-carboxyl group of glutamate residues within the C-terminal tail of tubulin protein. Specifically, it cleaves tubulin long-side chains but cannot remove the branching point glutamate. It also catalyzes the removal of polyglutamate residue…
Chromosome 6	NC_057866.1	23757513	1000161	ARHGAP1	Rho GTPase-activating protein 1	GTPase activator for the Rho, Rac, and Cdc42 proteins, converting them to the putatively inactive GDP-bound state. Cdc42 seems to be the preferred substrate

## Sheet: Table S6
Table S6. Loci identified as putatively under selection by three methods (BayeScan, pcadapt, and fdist2) for Dromiciops gliroides without clade DG-A
Chromosome	RefSeq sequence	Location	Id locus	Gene	Protein name	Function
Chromosome 1	NC_057864.1	180407529	464577	STAT3	Signal transducer and activator of transcription 3	Signal transducer and transcription activator that mediates cellular responses to interleukins, KITLG/SCF, LEP, and other growth factors. Once activated, it recruits coactivators, such as NCOA1 or MED1, to the promoter region of the target gene. It may mediate cellular responses to activated FGFR1, FGFR2, FGFR3, and FGFR4. Upon activation of IL6ST/gp130 signaling by interleukin-6 (IL6), it binds …
Chromosome 1	NC_057866.1	252269534	641685	WDFY3	WD repeat and FYVE domain-containing protein 3	It is required for selective macroautophagy. Acts as an adapter protein by linking specific proteins destined for degradation to the core autophagic machinery members, such as the ATG5-ATG12-ATG16L E3-like ligase, SQSTM1 and LC3 (PubMed:20417604). Along with p62/SQSTM1, it is involved in the formation and autophagic degradation of cytoplasmic ubiquitin-containing inclusions (p62 bodies, ALIS/aggr…
						Regulates Wnt signaling through removing DVL3 aggregates, likely in an autophagy-dependent manner. This process may be important for determining brain size during embryonic development. It may regulate osteoclastogenesis by acting on the TNFSF11/RANKL - TRAF6 pathway.

## Sheet: Table S7
Table S7. Putative candidate loci commonly identified by genome–environment association analyses using LFMM and RDA for Dromiciops bozinovici.
Chromosome	RefSeq sequence	Location	ID locus	Gene	Protein name	Function
Chromosome 2	NC_057862.1	121187202	119347	FES	Tyrosine-protein kinase Fes/Fps	Tyrosine-protein kinase acts downstream of cell surface receptors and regulates the actin cytoskeleton, microtubule assembly, cell attachment, and cell spreading. Plays a role in FCER1 (high-affinity immunoglobulin epsilon receptor)-mediated signaling in mast cells. Acts downstream of the activated FCER1 receptor and the mast/stem cell growth factor receptor KIT. Plays a role in the regulation of…
Chromosome 3	NC_057863.1	417580053	250529	There is no gen in the region	undefined	-
Chromosome 3	NC_057863.1	22928362	202827	There is no gen in the region	undefined	-
Chromosome 4	NC_057864.1	218743348	318393	RBFOX3	RNA binding protein fox-1 homolog 3	Pre-mRNA alternative splicing regulator. Regulates alternative splicing of RBFOX2 to enhance the production of mRNA species that are targeted for nonsense-mediated decay (NMD).
Chromosome 5	NC_057865.1	14029751	358504	There is no gen in the region	undefined	-
Chromosome 5	NC_057865.1	223505282	386024	There is no gen in the region	undefined	-
Chromosome 5	NC_057865.1	225567218	386373	PTGES3	Prostaglandin E synthase 3	Cytosolic prostaglandin synthase catalyzes the oxidoreduction of prostaglandin endoperoxide H2 (PGH2) to prostaglandin E2 (PGE2). Molecular chaperone that localizes to genomic response elements in a hormone-dependent manner and disrupts receptor-mediated transcriptional activation by promoting disassembly of transcriptional regulatory complexes. Facilitates HIF alpha proteins hydroxylation via in…

## Sheet: Table S8
Table S8. Putative candidate loci commonly identified by genome–environment association analyses using LFMM and RDA for Dromiciops gliroides.
Chromosome	RefSeq sequence	Location	Id locus	Gene	Protein name	Function
Chromosome 2	NC_057862.1	80688935	282954	There is no gen in the region	undefined	-
Chromosome 3	NC_057863.1	550740876	663418	ALG8	alpha-1,3-glucosyltransferase	Adds the second glucose residue to the lipid-linked oligosaccharide precursor for N-linked glycosylation. Transfers glucose from dolichyl phosphate glucose (Dol-P-Glc) onto the lipid-linked oligosaccharide Glc1Man9GlcNAc2-PP-Dol before transferring it to the nascent peptide (By similarity). It is required for PKD1/Polycystin-1 maturation and localization to the plasma membrane of the primary cili…
Chromosome 4	NC_057864.1	404258237	847298	PRKN	E3 ubiquitin-protein ligase parkin	Functions within a multiprotein E3 ubiquitin ligase complex catalyze ubiquitin moieties' covalent attachment onto substrate proteins. Other substrates are BCL2, CCNE1, GPR37, RHOT1/MIRO1, MFN1, MFN2, STUB1, SNCAIP, SEPTIN5, TOMM20, USP30, ZNF746, MIRO1 and AIMP2 (By similarity). Mediates monoubiquitination and 'Lys-6', 'Lys-11', 'Lys-48'-linked, and 'Lys-63'-linked polyubiquitination of substrate…
Chromosome 6	NC_057866.1	76608314	1017511	There is no gen in the region	undefined	-

## Sheet: Table S9
Table S9. Putative candidate loci commonly identified by genome–environment association analyses using LFMM and RDA for Dromiciops gliroides without cluster DG-A
Chromosome	RefSeq sequence	Location	Id locus	Gene	Protein name	Function
Chromosome 1	NC_057861.1	212936946	464577	-	There are no gene in the region	undefined
Chromosome 1	NC_057864.1	104495616	641685	CDK18	Cyclin-dependent kinase 18 isoform X1	undefined
Chromosome 1	NC_057865.1	257574513	580163	TMTC2	Protein O-mannosyl-transferase TMTC2	Transfers mannosyl residues to the hydroxyl group of serine or threonine residues. The 4 members of the TMTC family are O-mannosyl-transferases dedicated primarily to the cadherin superfamily, each member seems to have a distinct role in decorating the cadherin domains with O-linked mannose glycans at specific regions. Also acts as O-mannosyl-transferase on other proteins such as PDIA3.
